# Supplementary material for: Finely Designing Dicarboxylic Acid-Based Protic Ionic Liquids System for Tailoring Lignin Structure via Demethylation Strategy
Source: Molecules. 2025 Jun 3;30(11):2445. doi: 10.3390/molecules30112445 (PMC12156136; doi:10.3390/molecules30112445)
Supplement: Supplementary file 1 [file molecules-30-02445-s001.zip]

Archive with 1 entries (1 files):
- molecules-3608086-supplementary.pdf
